# Supplementary material for: Forager and farmer evolutionary adaptations to malaria evidenced by 7000 years of thalassemia in Southeast Asia
Source: Sci Rep. 2021 Mar 11;11:5677. doi: 10.1038/s41598-021-83978-4 (PMC7952380; doi:10.1038/s41598-021-83978-4)
Supplement: Supplementary file 4 — Supplementary Information 4. [file 41598_2021_83978_MOESM4_ESM.xlsx]

## Sheet: Sheet1
Forager and farmer evolutionary adaptations to malaria evidenced by 7000 years of thalassemia in Southeast Asia
Melandri Vlok, Hallie R Buckley, Justyna J Miszkiewicz, Meg M Walker, Kate Domett, Anna Willis, Hiep H Trinh, Tran T Minh, Nguyen T Mai Huong, Nguyen Lan Cuong, Hirofumi Matsumura, Wang Tianyi, Nghia T Huu, Marc F Oxenham
Supplementary Table S1: Differential diagnosis data for thalassemia at Man Bac and Con Co Ngua
*Empty cells= feature absent or skeletal element missing
Individual ID	Site	~Age (years)	Sex	Marrow hyperplasia of the facial bones: maxillae- leading to ventral displacement of central incisors, zygomatic bones- leading to orbital displacement, and/ or mandible (rodent facies deformity) (SD)	Radiographic: “rib-within-a-rib” appearance (SD)	Poor or lack of pneumatisation of the paranasal and cranial sinuses sparing the ethmoid sinuses. (D)	Enlarged tubular bones of the hands and feet due to marrow hyperplasia (infants) sometimes associated with enlarged nutrient foramina or Radiographic: coarse trabecular patterns of the hands or feet, sometimes associated with cyst-like lucencies due to focal collection of hyperplasic marrow (D)	Premature fusion of epiphyseal plates particularly of the proximal humerus and distal femur, often causing short long bone maximum length (D)	Widening of entire rib, or widening of the rib head and neck with pronounced bulbous appearance posteriorly (costal osteomas). Associated with radiograph appearance of erosion of the inner cortex. (D)	Extensive marrow proliferation of the long bones leading to expansion of the medullary canal, associated with thin cortices (and in extreme circumstances honeycomb-like porosity) resulting in swollen appearance or metaphyseal flasked shaped deformities (S)	Spiculated (scalloped) proliferation of subperiosteal reactive bone on the shafts of the limb bones and the clavicles (S)	Porotic hyperostosis of vault and maxilla and/ or medium or severe grade cribra orbitalia	Marked osteoporosis and cortical thinning of the vertebrae, with compression fractures in severe cases (S)	Wide dental spacing (S)1	Bone infarction (S)1	Enlargement and alteration of the the trabecular pattern in flat bones (pelvis and scapula) (S)2	Number of Strongly Diagnostic Lesions (SD)	Number of Diagnostic Lesions (D)	Number of Suggestive Lesions (S)	Final Pathology Diagnosis (Probable/ Possible/ or Non-Diagnostic)	Histology Samples Taken?	Other comments
MB05M20	Man Bac	20-29	Male									1					0	0	1	Non-Diagnostic
MB05M9	Man Bac	40-49	Female														0	0	0	Non-Diagnostic
MB05M16a	Man Bac	40-49															0	0	0	Non-Diagnostic
MB05M23	Man Bac	1.25															0	0	0	Non-Diagnostic
MB07H2M20	Man Bac	0.6															0	0	0	Non-Diagnostic
MB05M2	Man Bac	0															0	0	0	Non-Diagnostic
MB05M34	Man Bac	40-49	Female									1					0	0	1	Non-Diagnostic
MB07H2M19	Man Bac	20-29	Male														0	0	0	Non-Diagnostic
MB07H1M9	Man Bac	20-29	Male									1					0	0	1	Non-Diagnostic
MB05M36	Man Bac	3															0	0	0	Non-Diagnostic
MB07H1M5	Man Bac	40-49	Male									1					0	0	1	Non-Diagnostic
MB07H2M24	Man Bac	50+	Female														0	0	0	Non-Diagnostic
MB07H1M8	Man Bac	30-39	Male		1		1		1			1					1	2	1	Probable
MB07H2M18	Man Bac	16	Female									1					0	0	1	Non-Diagnostic
MB05M7	Man Bac	0															0	0	0	Non-Diagnostic
MB07H1M12	Man Bac	0								1	1	1				1	0	0	4	Possible
MB05M5	Man Bac	1.5															0	0	0	Non-Diagnostic
MB05M25	Man Bac	5										1					0	0	1	Non-Diagnostic
MB07H2M13	Man Bac	4															0	0	0	Non-Diagnostic
MB05M10	Man Bac	9										1					0	0	1	Non-Diagnostic
MB05M4	Man Bac	2															0	0	0	Non-Diagnostic
MB05M22	Man Bac	1.5															0	0	0	Non-Diagnostic
MB07H2M3	Man Bac	0															0	0	0	Non-Diagnostic
MB07H2M28	Man Bac	0															0	0	0	Non-Diagnostic
MB07H2M26	Man Bac	1.5		1	1	1										1	2	1	1	Probable
MB05M12	Man Bac	2		1						1		1				1	1	0	3	Probable
MB07H2M6	Man Bac	2															0	0	0	Non-Diagnostic
MB07H2M16	Man Bac	1.5										1					0	0	1	Non-Diagnostic
MB05M8	Man Bac	0.5															0	0	0	Non-Diagnostic
MB05M1	Man Bac	1.5															0	0	0	Non-Diagnostic
MB05M6	Man Bac	1.5															0	0	0	Non-Diagnostic
MB05M21	Man Bac	0.5															0	0	0	Non-Diagnostic
MB05M32	Man Bac	20-29	Male														0	0	0	Non-Diagnostic
MB07H2M7	Man Bac	1.5															0	0	0	Non-Diagnostic
MB07H2M21	Man Bac	0.75															0	0	0	Non-Diagnostic
MB05M3	Man Bac	0.5		1	1				1								2	1	0	Probable
MB05M11	Man Bac	20-29	Male									1					0	0	1	Non-Diagnostic
MB05M13	Man Bac	16															0	0	0	Non-Diagnostic
MB05M14	Man Bac	3.5															0	0	0	Non-Diagnostic
MB05M18	Man Bac	1.5															0	0	0	Non-Diagnostic
MB05M28	Man Bac	20-29	Female									1					0	0	1	Non-Diagnostic
MB05M24	Man Bac	8										1					0	0	1	Non-Diagnostic
MB05M29	Man Bac	30-39	Male									1					0	0	1	Non-Diagnostic
MB05M30	Man Bac	0.5										1					0	0	1	Non-Diagnostic
MB07H1M2	Man Bac	0									1						0	0	1	Non-Diagnostic		"Bone-within-a-bone"
MB07H1M7	Man Bac	1															0	0	0	Non-Diagnostic
MB05M31	Man Bac	20-29	Male									1					0	0	1	Non-Diagnostic
MB07H1M1	Man Bac	12		1		1						1					1	1	1	Probable
MB07H1M4	Man Bac	40-49	Female									1					0	0	1	Non-Diagnostic
MB07H1M3	Man Bac	14.5										1					0	0	1	Non-Diagnostic
MB07H1M10	Man Bac	40-49	Male														0	0	0	Non-Diagnostic
MB07H1M11	Man Bac	50+															0	0	0	Non-Diagnostic
MB07H1M13a	Man Bac	40-49															0	0	0	Non-Diagnostic
MB07H2M1	Man Bac	40-49	Male														0	0	0	Non-Diagnostic
MB07H2M2	Man Bac	15										1					0	0	1	Non-Diagnostic
MB07H2M8	Man Bac	1.5															0	0	0	Non-Diagnostic
MB07H2M5	Man Bac	20-29															0	0	0	Non-Diagnostic
MB07H2M9	Man Bac	0															0	0	0	Non-Diagnostic
MB07H2M10	Man Bac	30-39	Male									1					0	0	1	Non-Diagnostic
MB07H2M15	Man Bac	4										1					0	0	1	Non-Diagnostic
MB07H2M17	Man Bac	13										1					0	0	1	Non-Diagnostic
MB07H2M12	Man Bac	50+	Female														0	0	0	Non-Diagnostic
MB07H2M14	Man Bac	0															0	0	0	Non-Diagnostic
MB07H2M29	Man Bac	7									1						0	0	1	Non-Diagnostic
MB07H2M22	Man Bac	30-39	Female									1					0	0	1	Non-Diagnostic
MB07H2M27	Man Bac	30-39	Male									1					0	0	1	Non-Diagnostic
MB07H2M30	Man Bac	30-39	Male									1					0	0	1	Non-Diagnostic
MB07H2M31	Man Bac	4										1					0	0	1	Non-Diagnostic
MB07H2M32	Man Bac	20-29	Male									1					0	0	1	Non-Diagnostic
MB05M15	Man Bac	17.5	Female									1					0	0	1	Non-Diagnostic
CCN13M100a	Con Co Ngua	20-29	Female														0	0	0	Non-Diagnostic
CCN13M101b	Con Co Ngua	15															0	0	0	Non-Diagnostic
CCN13M102a	Con Co Ngua	Adult															0	0	0	Non-Diagnostic
CCN13M103a	Con Co Ngua	7															0	0	0	Non-Diagnostic
CCN13M104a	Con Co Ngua	15															0	0	0	Non-Diagnostic
CCN13M106a	Con Co Ngua	1.5															0	0	0	Non-Diagnostic
CCN13M107a	Con Co Ngua	Adult	Female														0	0	0	Non-Diagnostic
CCN13M108a	Con Co Ngua	20-29															0	0	0	Non-Diagnostic
CCN13M109a	Con Co Ngua	0.5															0	0	0	Non-Diagnostic
CCN13M10a	Con Co Ngua	20-29	Male														0	0	0	Non-Diagnostic
CCN13M110a	Con Co Ngua	10.5															0	0	0	Non-Diagnostic
CCN13M111a	Con Co Ngua	1.75															0	0	0	Non-Diagnostic
CCN13M112a	Con Co Ngua	50+	Female														0	0	0	Non-Diagnostic
CCN13M113a	Con Co Ngua	40-49	Male								1				1		0	0	2	Possible
CCN13M114a	Con Co Ngua	40-49	Male														0	0	0	Non-Diagnostic
CCN13M115a	Con Co Ngua	50+	Female														0	0	0	Non-Diagnostic
CCN13M116a	Con Co Ngua	30-39															0	0	0	Non-Diagnostic
CCN13M117a	Con Co Ngua	20-29	Male								1						0	0	1	Non-Diagnostic		"Bone-within-a-bone"
CCN13M118a	Con Co Ngua	20-29	Female														0	0	0	Non-Diagnostic
CCN13M119a	Con Co Ngua	30-39	Male														0	0	0	Non-Diagnostic
CCN13M11a	Con Co Ngua	30-39	Female														0	0	0	Non-Diagnostic
CCN13M120a	Con Co Ngua	Adult															0	0	0	Non-Diagnostic
CCN13M121a	Con Co Ngua	Adult									1						0	0	1	Non-Diagnostic		"Bone-within-a-bone"
CCN13M122a	Con Co Ngua	40-49	Male														0	0	0	Non-Diagnostic
CCN13M123a	Con Co Ngua	50+															0	0	0	Non-Diagnostic
CCN13M124a	Con Co Ngua	30-39	Male														0	0	0	Non-Diagnostic
CCN13M125a	Con Co Ngua	20-29	Male														0	0	0	Non-Diagnostic
CCN13M126a	Con Co Ngua	30-39	Male														0	0	0	Non-Diagnostic
CCN13M127a	Con Co Ngua	30-39	Male														0	0	0	Non-Diagnostic
CCN13M128a	Con Co Ngua	15															0	0	0	Non-Diagnostic
CCN13M129a	Con Co Ngua	15	Female														0	0	0	Non-Diagnostic
CCN13M12a	Con Co Ngua	20-29	Male														0	0	0	Non-Diagnostic
CCN13M130a	Con Co Ngua	Adult															0	0	0	Non-Diagnostic
CCN13M131a	Con Co Ngua	40-49	Male														0	0	0	Non-Diagnostic
CCN13M132a	Con Co Ngua	20-29															0	0	0	Non-Diagnostic
CCN13M133a	Con Co Ngua	30-39	Female														0	0	0	Non-Diagnostic
CCN13M134a	Con Co Ngua	11															0	0	0	Non-Diagnostic
CCN13M136a	Con Co Ngua	20-29															0	0	0	Non-Diagnostic
CCN13M137a	Con Co Ngua	0															0	0	0	Non-Diagnostic
CCN13M139a	Con Co Ngua	15	Male														0	0	0	Non-Diagnostic
CCN13M13a	Con Co Ngua	20-29	Male														0	0	0	Non-Diagnostic
CCN13M140a	Con Co Ngua	40-49	Female														0	0	0	Non-Diagnostic
CCN13M141a	Con Co Ngua	20-29	Male														0	0	0	Non-Diagnostic
CCN13M142a	Con Co Ngua	20-29	Male														0	0	0	Non-Diagnostic
CCN13M143a	Con Co Ngua	0															0	0	0	Non-Diagnostic
CCN13M144a	Con Co Ngua	4															0	0	0	Non-Diagnostic
CCN13M145a	Con Co Ngua	8.5															0	0	0	Non-Diagnostic
CCN13M146a	Con Co Ngua	0.625															0	0	0	Non-Diagnostic
CCN13M147a	Con Co Ngua	5.5															0	0	0	Non-Diagnostic
CCN13M148a	Con Co Ngua	1.75															0	0	0	Non-Diagnostic
CCN13M149a	Con Co Ngua	0															0	0	0	Non-Diagnostic
CCN13M14a	Con Co Ngua	20-29	Female														0	0	0	Non-Diagnostic
CCN13M151a	Con Co Ngua	0															0	0	0	Non-Diagnostic
CCN13M152a	Con Co Ngua	2															0	0	0	Non-Diagnostic
CCN13M153a	Con Co Ngua	0.625															0	0	0	Non-Diagnostic
CCN13M156a	Con Co Ngua	0															0	0	0	Non-Diagnostic
CCN13M15a	Con Co Ngua	20-29	Female														0	0	0	Non-Diagnostic
CCN13M167a	Con Co Ngua	0															0	0	0	Non-Diagnostic
CCN13M168a	Con Co Ngua	0.5															0	0	0	Non-Diagnostic
CCN13M169a	Con Co Ngua	15															0	0	0	Non-Diagnostic
CCN13M16a	Con Co Ngua	Subadult															0	0	0	Non-Diagnostic
CCN13M170a	Con Co Ngua	12															0	0	0	Non-Diagnostic
CCN13M17a	Con Co Ngua	30-39	Female														0	0	0	Non-Diagnostic
CCN13M18	Con Co Ngua	8															0	0	0	Non-Diagnostic
CCN13M18a	Con Co Ngua	Subadult															0	0	0	Non-Diagnostic
CCN13M19a	Con Co Ngua	40-49	Male														0	0	0	Non-Diagnostic
CCN13M1a	Con Co Ngua	Adult	Female														0	0	0	Non-Diagnostic
CCN13M20a	Con Co Ngua	20-29	Male														0	0	0	Non-Diagnostic
CCN13M21a	Con Co Ngua	Adult	Female														0	0	0	Non-Diagnostic
CCN13M22a	Con Co Ngua	12															0	0	0	Non-Diagnostic
CCN13M23a	Con Co Ngua	13															0	0	0	Non-Diagnostic
CCN13M24a	Con Co Ngua	30-39	Male														0	0	0	Non-Diagnostic
CCN13M25a	Con Co Ngua	20-29	Male														0	0	0	Non-Diagnostic
CCN13M26a	Con Co Ngua	8															0	0	0	Non-Diagnostic
CCN13M27a	Con Co Ngua	30-39	Female														0	0	0	Non-Diagnostic
CCN13M28a	Con Co Ngua	30-39	Female														0	0	0	Non-Diagnostic
CCN13M29a	Con Co Ngua	50+	Male														0	0	0	Non-Diagnostic
CCN13M2a	Con Co Ngua	30-39	Male														0	0	0	Non-Diagnostic
CCN13M30a	Con Co Ngua	20-29	Male														0	0	0	Non-Diagnostic
CCN13M31a	Con Co Ngua	20-29	Male														0	0	0	Non-Diagnostic
CCN13M32a	Con Co Ngua	30-39															0	0	0	Non-Diagnostic
CCN13M33a	Con Co Ngua	30-39	Female														0	0	0	Non-Diagnostic
CCN13M33a	Con Co Ngua	12															0	0	0	Non-Diagnostic
CCN13M34a	Con Co Ngua	15															0	0	0	Non-Diagnostic
CCN13M35a	Con Co Ngua	30-39	Male														0	0	0	Non-Diagnostic
CCN13M36a	Con Co Ngua	0															0	0	0	Non-Diagnostic
CCN13M37a	Con Co Ngua	40-49	Male														0	0	0	Non-Diagnostic
CCN13M38a	Con Co Ngua	40-49	Male														0	0	0	Non-Diagnostic
CCN13M39a	Con Co Ngua	15	Male														0	0	0	Non-Diagnostic
CCN13M3a	Con Co Ngua	Adult															0	0	0	Non-Diagnostic
CCN13M40a	Con Co Ngua	20-29	Female								1						0	0	1	Non-Diagnostic	Y	"Bone-within-a-bone"
CCN13M41a	Con Co Ngua	20-29	Male														0	0	0	Non-Diagnostic
CCN13M42a	Con Co Ngua	40-49	Male														0	0	0	Non-Diagnostic
CCN13M43a	Con Co Ngua	15	Male														0	0	0	Non-Diagnostic
CCN13M44a	Con Co Ngua	20-29	Male														0	0	0	Non-Diagnostic
CCN13M45a	Con Co Ngua	50+															0	0	0	Non-Diagnostic
CCN13M46a	Con Co Ngua	50+	Male														0	0	0	Non-Diagnostic
CCN13M47a	Con Co Ngua	20-29	Female														0	0	0	Non-Diagnostic
CCN13M48a	Con Co Ngua	20-29	Female														0	0	0	Non-Diagnostic
CCN13M49a	Con Co Ngua	Adult	Male														0	0	0	Non-Diagnostic
CCN13M4a	Con Co Ngua	40-49	Male														0	0	0	Non-Diagnostic
CCN13M4b	Con Co Ngua	4.5															0	0	0	Non-Diagnostic
CCN13M50a	Con Co Ngua	30-39	Male														0	0	0	Non-Diagnostic
CCN13M51a	Con Co Ngua	50+	Male														0	0	0	Non-Diagnostic
CCN13M52a	Con Co Ngua	50+	Male														0	0	0	Non-Diagnostic
CCN13M53a	Con Co Ngua	2															0	0	0	Non-Diagnostic
CCN13M54a	Con Co Ngua	1															0	0	0	Non-Diagnostic
CCN13M55a	Con Co Ngua	20-29	Male														0	0	0	Non-Diagnostic
CCN13M56a	Con Co Ngua	20-29	Male														0	0	0	Non-Diagnostic
CCN13M57a	Con Co Ngua	40-49	Female														0	0	0	Non-Diagnostic
CCN13M58a	Con Co Ngua	40-49	Female														0	0	0	Non-Diagnostic
CCN13M59a	Con Co Ngua	50+	Male								1						0	0	1	Non-Diagnostic	Y	"Bone-within-a-bone"
CCN13M5a	Con Co Ngua	20-29	Female														0	0	0	Non-Diagnostic
CCN13M60a	Con Co Ngua	0															0	0	0	Non-Diagnostic
CCN13M62a	Con Co Ngua	40-49	Female														0	0	0	Non-Diagnostic
CCN13M63a	Con Co Ngua	Adult															0	0	0	Non-Diagnostic
CCN13M64a	Con Co Ngua	15															0	0	0	Non-Diagnostic
CCN13M65a	Con Co Ngua	30-39	Female														0	0	0	Non-Diagnostic
CCN13M66a	Con Co Ngua	30-39	Male														0	0	0	Non-Diagnostic
CCN13M67a	Con Co Ngua	16									1						0	0	1	Non-Diagnostic	Y	"Bone-within-a-bone"
CCN13M68a	Con Co Ngua	7															0	0	0	Non-Diagnostic
CCN13M69a	Con Co Ngua	40-49	Female														0	0	0	Non-Diagnostic
CCN13M6a	Con Co Ngua	50+	Female														0	0	0	Non-Diagnostic
CCN13M70a	Con Co Ngua	20-29	Male														0	0	0	Non-Diagnostic
CCN13M71a	Con Co Ngua	30-39	Male														0	0	0	Non-Diagnostic
CCN13M72a	Con Co Ngua	15															0	0	0	Non-Diagnostic
CCN13M74a	Con Co Ngua	Subadult															0	0	0	Non-Diagnostic
CCN13M75a	Con Co Ngua	3.5															0	0	0	Non-Diagnostic
CCN13M76a	Con Co Ngua	40-49	Male														0	0	0	Non-Diagnostic
CCN13M77a	Con Co Ngua	30-39	Male														0	0	0	Non-Diagnostic
CCN13M78a	Con Co Ngua	50+	Male														0	0	0	Non-Diagnostic
CCN13M79a	Con Co Ngua	50+	Male														0	0	0	Non-Diagnostic
CCN13M7a	Con Co Ngua	20-29	Male														0	0	0	Non-Diagnostic
CCN13M80a	Con Co Ngua	7															0	0	0	Non-Diagnostic
CCN13M81a	Con Co Ngua	50+	Male														0	0	0	Non-Diagnostic
CCN13M82a	Con Co Ngua	30-39	Male														0	0	0	Non-Diagnostic
CCN13M83a	Con Co Ngua	50+	Female														0	0	0	Non-Diagnostic
CCN13M84a	Con Co Ngua	20-29	Male														0	0	0	Non-Diagnostic
CCN13M85a	Con Co Ngua	15	Female														0	0	0	Non-Diagnostic
CCN13M86a	Con Co Ngua	Subadult															0	0	0	Non-Diagnostic
CCN13M87a	Con Co Ngua	20-29	Female														0	0	0	Non-Diagnostic
CCN13M88a	Con Co Ngua	Subadult															0	0	0	Non-Diagnostic
CCN13M89a	Con Co Ngua	Adult															0	0	0	Non-Diagnostic
CCN13M8a	Con Co Ngua	40-49	Male														0	0	0	Non-Diagnostic
CCN13M90a	Con Co Ngua	3															0	0	0	Non-Diagnostic
CCN13M91a	Con Co Ngua	15	Female								1						0	0	1	Non-Diagnostic		"Bone-within-a-bone"
CCN13M92a	Con Co Ngua	50+	Female														0	0	0	Non-Diagnostic
CCN13M93a	Con Co Ngua	50+	Female														0	0	0	Non-Diagnostic
CCN13M94a	Con Co Ngua	7															0	0	0	Non-Diagnostic
CCN13M95a	Con Co Ngua	Subadult															0	0	0	Non-Diagnostic
CCN13M96a	Con Co Ngua	15															0	0	0	Non-Diagnostic
CCN13M97a	Con Co Ngua	15	Male														0	0	0	Non-Diagnostic
CCN13M98a	Con Co Ngua	15															0	0	0	Non-Diagnostic
CCN13M99a	Con Co Ngua	0															0	0	0	Non-Diagnostic
CCN13M9a	Con Co Ngua	30-39	Female														0	0	0	Non-Diagnostic
